# Supplementary material for: Extracellular Vesicles from 50,000 Generation Clones of the Escherichia coli Long-Term Evolution Experiment
Source: Int J Mol Sci. 2022 Nov 23;23(23):14580. doi: 10.3390/ijms232314580 (PMC9737989; doi:10.3390/ijms232314580)
Supplement: Supplementary file 1 [file ijms-23-14580-s001.zip]

Archive with 1 entries (1 files):
- ijms-2000586-Supplementary Materials.pdf
